# Supplementary material for: Homo sapiens could have hunted with bow and arrow from the onset of the early Upper Palaeolithic in Eurasia
Source: iScience. 2025 Dec 18;29(1):114270. doi: 10.1016/j.isci.2025.114270 (PMC12834112; doi:10.1016/j.isci.2025.114270)
Supplement: Data S1. Supplementary table with the details of each experimental shot including the raw material of the point, delivery system of projectile point, speed, target, penetration depth, dimension of point, breakage pattern, and the dimension of the breakage [file mmc1.xlsx]

## Sheet: Shooting_Data
Pte_ID	Shot_ID	Pte_Type	Pte_Size	Raw_Material	Projectile	Delivery	Shooter	Draw_weight	Distance	Weight	Speed	KineticEnergyJ	Target	Hit	Material	Penetration	Damage	Damage_type	Length	Width	Thickness	Last_dam	Dam_MaxLength	Dam_MaxWidth	Dam_MaxThickness	Date	Notes	Outlier
1	A	SBP	S	Antler	SPEAR	SPEARTHROWER	JM		10	188.2	30	84.69	Gelatine	N	SOIL		N		54	11.7	5.6					2023-07-25
1	B	SBP	S	Antler	SPEAR	SPEARTHROWER	JM		10	188.2	40	150.56	Gelatine	Y	GEL	39	N		54	11.7	5.6					2023-07-25
1	C	SBP	S	Antler	SPEAR	SPEARTHROWER	JM		10	188.2	37.5	132.328	Gelatine	Y	BONE	10	Y	TONGUE_COMPRESSION	54	11.7	5.6	TONGUE	4.05	6.37	3.52	2023-07-25	HAFTING DAMAGE
2	A	SBP	S	Antler	ARROW	BOW	JM		10	28.3	54.5455	42.0992	Gelatine	Y	GEL	20.5	N		54.4	11.5	5.6					2023-07-26
2	B	SBP	S	Antler	ARROW	BOW	JM		10	28.3	50	35.375	Gelatine	Y	BONE		Y	TONGUE_COMPRESSION	54.4	11.5	5.6					2023-07-26	HAFTING DAMAGE
3	A	SBP	S	Antler	SPEAR	SPEARTHROWER	JM		10	186.9			Gelatine	N	SOIL		Y	COMPRESSION	53.8	11.7	5.9					2023-07-26
3	B	SBP	S	Antler	SPEAR	SPEARTHROWER	JM		10	186.9	28.5714	76.2857	Gelatine	Y	GEL	20	N		53.8	11.7	5.9					2023-07-26
3	C	SBP	S	Antler	SPEAR	SPEARTHROWER	JM		10	186.9	33.3333	103.833	Gelatine	Y	BONE		Y	HINGE_COMPRESSION	53.8	11.7	5.9	HINGE	6.77	5.47	3.94	2023-07-26	HAFTING DAMAGE
4	A	SBP	S	Antler	SPEAR	SPEARTHROWER	JM		10	194.5			Gelatine	N	SOIL		N		54.2	11.6	5.6					2023-07-25
4	A	SBP	S	Antler	SPEAR	SPEARTHROWER	JM		10	194.5			Gelatine	N	SOIL		N		54.2	11.6	5.6					2023-07-26
4	B	SBP	S	Antler	SPEAR	SPEARTHROWER	JM		10	194.5			Gelatine	N	SOIL		Y	DEFORMATION	54.2	11.6	5.6	COMPRESSION	5.71	2.56	1.67	2023-07-26
6	A	SBP	S	Antler	ARROW	BOW	RW			21	40	16.8	O_aries	Y	SKIN		N		54.9	12	5.6					2022-09-27
6	B	SBP	S	Antler	ARROW	BOW	RW			21	40	16.8	O_aries	Y	BONE	11	Y	COMPRESSION	54.9	12	5.6					2022-09-27
6	C	SBP	S	Antler	ARROW	BOW	RW			21	30	9.45	O_aries	Y	SOFT	6.5	N		54.9	12	5.6					2022-09-27
6	D	SBP	S	Antler	ARROW	BOW	RW			21	30	9.45	O_aries	Y	SOFT	8.5	N		54.9	12	5.6	COMPRESSION	1.37	2.19	1.29	2022-09-27
7	A	SBP	S	Antler	SPEAR	SPEARTHROWER	RW			188.09	20	37.618	O_aries	N	PLASTIC_FOAM		N		54.8	12	5.22					2022-09-27
7	B	SBP	S	Antler	SPEAR	SPEARTHROWER	RW			188.09	20	37.618	O_aries	Y	SOFT	35	N		54.8	12	5.22					2022-09-27
7	C	SBP	S	Antler	SPEAR	SPEARTHROWER	RW			188.09	20	37.618	O_aries	Y	SOFT	32.5	N		54.8	12	5.22					2022-09-27
7	D	SBP	S	Antler	SPEAR	SPEARTHROWER	RW			188.09	30	84.6405	O_aries	Y	SOFT	32	Y	COMPRESSION	54.8	12	5.22	COMPRESSION	0.67	0.62	0.77	2022-09-27
8	A	SBP	S	Antler	SPEAR	CROSSBOW		28	13	189.24	20	37.848	O_aries	Y	BONE	2	Y	COMPRESSION	54.8	12	5.7					2022-09-27
8	B	SBP	S	Antler	SPEAR	CROSSBOW		28	13	189.24	20	37.848	O_aries	N	SOIL		Y	STEP_COMPRESSION	54.8	12	5.7					2022-09-27
8	C	SBP	S	Antler	SPEAR	CROSSBOW		28	13	189.24	20	37.848	O_aries	N	SOIL		Y	STEP_COMPRESSION	54.8	12	5.7					2022-09-27
8	D	SBP	S	Antler	SPEAR	CROSSBOW		28	13	189.24	20	37.848	O_aries	Y	SOFT	33.5	Y	COMPRESSION	54.8	12	5.7	STEP	1.83	3.29	2.46	2022-09-27
9	A	SBP	S	Antler	ARROW	BOW	RW			20	40	16	O_aries	N	SOIL		N		54.5	11.9	5.8					2022-09-27
9	B	SBP	S	Antler	ARROW	BOW	RW			20	34.2857	11.7551	O_aries	N	SOIL		N		54.5	11.9	5.8					2022-09-27
9	C	SBP	S	Antler	ARROW	BOW	RW			20	40	16	O_aries	Y	SOFT	21.5	Y	DEFORMATION	54.5	11.9	5.8					2022-09-27
9	D	SBP	S	Antler	ARROW	BOW	RW			20	34.2857	11.7551	O_aries	N	SOIL		Y	STEP_COMPRESSION	54.5	11.9	5.8	STEP	1.23	2.56	1.69	2022-09-27
10	A	SBP	S	Antler	SPEAR	SPEARTHROWER	JM		10	187.8			Gelatine	N	WOOD		Y	SAWTOOTH	53.7	11.8	5.6	SAWTOOTH	4.29	5.28	3.9	2023-07-26	BROKEN FORESHAFT
12	A	SBP	S	Antler	ARROW	BOW	JM		10	23	66.6667	51.1111	Gelatine	Y	BONE	12	N		53.8	11.5	5.5					2023-07-26
12	B	SBP	S	Antler	ARROW	BOW	JM		10	23	54.5455	34.2149	Gelatine	Y	BONE	11	Y	STEP	53.8	11.5	5.5	STEP	4.29	7.06	3.79	2023-07-26	HAFTING DAMAGE
13	A	SBP	S	Antler	ARROW	BOW	JM		10	28.6	60	51.48	Gelatine	Y	BONE	11	Y	TONGUE_COMPRESSION	55.5	11.3	5.8	TONGUE	3.03	3.81	2.9	2023-07-26	HAFTING DAMAGE
14	A	SBP	S	Antler	ARROW	BOW	JM		10	29.8	60	53.64	Gelatine	Y	GEL	20	N		53.8	12.2	6					2023-07-25
14	B	SBP	S	Antler	ARROW	BOW	JM		10	29.8	54.5455	44.3306	Gelatine	Y	GEL	20	Y	COMPRESSION	53.8	12.2	6					2023-07-25
14	C	SBP	S	Antler	ARROW	BOW	JM		10	29.8	60	53.64	Gelatine	Y	BONE	10.5	Y	TONGUE_COMPRESSION	53.8	12.2	6	TONGUE	3.5	6.12	3.64	2023-07-25
15	A	SBP	S	Antler	SPEAR	SPEARTHROWER	JM		10	188.4			Gelatine	N	NET		N		55.1	11.5	5.4					2023-07-26
15	B	SBP	S	Antler	SPEAR	SPEARTHROWER	JM		10	188.4			Gelatine	N	SOIL		N		55.1	11.5	5.4					2023-07-26	HAFTING DAMAGE
15	C	SBP	S	Antler	SPEAR	SPEARTHROWER	JM		10	188.4			Gelatine	N	SOIL		N		55.1	11.5	5.4					2023-07-26	HAFTING DAMAGE
15	D	SBP	S	Antler	SPEAR	SPEARTHROWER	JM		10	188.4			Gelatine	N	SOIL		N		55.1	11.5	5.4					2023-07-26
15	E	SBP	S	Antler	SPEAR	SPEARTHROWER	JM		10	188.4	35.2941	117.343	Gelatine	Y	BONE		Y	HINGE_COMPRESSION	55.1	11.5	5.4	HINGE	4.32	5.21	3.44	2023-07-26
16	A	SBP	S	Antler	ARROW	BOW	JM		10	30			Gelatine	N	SOIL		N		53.8	11.2	5.7					2023-07-26	HAFTING DAMAGE
17	A	SBP	S	Antler	SPEAR	SPEARTHROWER	JM		10	187.3			Gelatine	N	SOIL		Y	COMPRESSION	55	11.6	5.9					2023-07-26
17	B	SBP	S	Antler	SPEAR	SPEARTHROWER	JM		10	187.3			Gelatine	N	SOIL		Y	DEFORMATION	55	11.6	5.9					2023-07-26
17	C	SBP	S	Antler	SPEAR	SPEARTHROWER	JM		10	187.3	37.5	131.695	Gelatine	Y	BONE	23	Y	HINGE_COMPRESSION	55	11.6	5.9	HINGE	1.28	2.66	2.05	2023-07-26	HAFTING DAMAGE
18	A	SBP	S	Antler	SPEAR	SPEARTHROWER	JM		10	194.5	35.2941	121.142	Gelatine	Y	GEL	23	Y	COMPRESSION	54.7	11.6	5.5	COMPRESSION	3.1	3.06	1.83	2023-07-26	HAFTING DAMAGE
20	A	SBP	S	Antler	ARROW	BOW	JM		10	29.3	54.5455	43.5868	Gelatine	Y	BONE	23	Y	HINGE	56.7	11.5	5.9	HINGE	1.32	2.11	1.48	2023-07-26
21	A	SBP	S	Antler	ARROW	BOW	JM		10	30.9	66.6667	68.6667	Gelatine	Y	GEL	21.7	Y	SPLIT	58.6	12	6.2					2023-07-25
21	B	SBP	S	Antler	ARROW	BOW	JM		10	30.9	60	55.62	Gelatine	N	SOIL				58.6	12	6.2					2023-07-25
21	C	SBP	S	Antler	ARROW	BOW	JM		10	30.9	60	55.62	Gelatine	Y	BONE		Y	TONGUE_COMPRESSION	58.6	12	6.2	TONGUE	3.46	5.46	3.7	2023-07-25	HAFTING DAMAGE
22	A	SBP	S	Antler	ARROW	BOW	JM		10	29.4	60	52.92	Gelatine	Y	BONE	7.5	Y	TONGUE_COMPRESSION	57.3	11.7	5.7	TONGUE	4.19	4.83	2.79	2023-07-25	HAFTING DAMAGE
23	A	SBP	S	Antler	ARROW	BOW	JM		10	31.5	60	56.7	Gelatine	Y	GEL	22	N		56.9	11.7	6.6					2023-07-25
23	B	SBP	S	Antler	ARROW	BOW	JM		10	31.5	60	56.7	Gelatine	Y	GEL	24	N		56.9	11.7	6.6					2023-07-25
23	C	SBP	S	Antler	ARROW	BOW	JM		10	31.5	60	56.7	Gelatine	Y	BONE		Y	DOUBLE_TONGUE_COMPRESSION	56.9	11.7	6.6	TONGUE	3.88	6.18	4.07	2023-07-25	HAFTING DAMAGE
24	A	SBP	S	Antler	ARROW	BOW	JM		10	32.1	54.5455	47.7521	Gelatine	N	SOIL		N		56.9	11.8	6.1					2023-07-25
25	A	SBP	S	Antler	SPEAR	SPEARTHROWER	JM		10	194.5			Gelatine	N	SOIL		N		56.8	11.9	6.5					2023-07-26
25	B	SBP	S	Antler	SPEAR	SPEARTHROWER	JM		10	194.5			Gelatine	Y	GEL		N		56.8	11.9	6.5					2023-07-26	HAFTING DAMAGE
25	C	SBP	S	Antler	SPEAR	SPEARTHROWER	JM		10	194.5			Gelatine	Y	GEL		N		56.8	11.9	6.5		0.66	1.66	0.83	2023-07-26	HAFTING DAMAGE
29	A	SBP	L	Antler	SPEAR	SPEARTHROWER	RW			215.5	30	96.975	O_aries	N	SOIL		N		169	24	11					2022-09-27
29	B	SBP	L	Antler	SPEAR	SPEARTHROWER	RW			215.5	30	96.975	O_aries	N	SOIL		N		169	24	11					2022-09-27
29	C	SBP	L	Antler	SPEAR	SPEARTHROWER	RW			215.5	30	96.975	O_aries	N	SOIL		Y	COMPRESSION	169	24	11	COMPRESSION	2.59	4.98	3.48	2022-09-27
31	A	SBP	L	Antler	SPEAR	CROSSBOW		27	13	217.5	17.14	31.9485	C_capreolus	N	SOIL				173	23	12					2022-09-26
31	B	SBP	L	Antler	SPEAR	CROSSBOW		27	13	217.5			C_capreolus	N	SOIL		Y	DEFORMATION	173	23	12					2022-09-26
31	C	SBP	L	Antler	SPEAR	CROSSBOW		27	13	217.5	20	43.5	C_capreolus	N	PLASTIC_FOAM		N		173	23	12					2022-09-26
31	D	SBP	L	Antler	SPEAR	CROSSBOW		27	13	217.5	20	43.5	C_capreolus	N	SOIL		Y	DEFORMATION	173	23	12					2022-09-26
31	E	SBP	L	Antler	SPEAR	CROSSBOW		27	13	217.5	20	43.5	C_capreolus	Y	SOFT	21	Y	COMPRESSION	173	23	12					2022-09-26
31	F	SBP	L	Antler	SPEAR	CROSSBOW		27	13	217.5	20	43.5	C_capreolus	Y	BONE	8	Y	STEP	173	23	12					2022-09-26
31	G	SBP	L	Antler	SPEAR	CROSSBOW		27	13	217.5	20	43.5	C_capreolus	N	SOIL		N		173	23	12					2022-09-26
31	H	SBP	L	Antler	SPEAR	CROSSBOW		27	13	217.5	17.1429	31.9592	C_capreolus	Y	BONE		N		173	23	12					2022-09-26
31	I	SBP	L	Antler	SPEAR	CROSSBOW		27	13	217.5	17.1429	31.9592	C_capreolus	Y	BONE	11	N		173	23	12					2022-09-26
31	J	SBP	L	Antler	SPEAR	CROSSBOW		27	13	217.5	20	43.5	C_capreolus	Y	SOFT	12	N		173	23	12					2022-09-26
31	K	SBP	L	Antler	SPEAR	CROSSBOW		27	13	217.5	17.1429	31.9592	C_capreolus	Y	BONE	13	N		173	23	12					2022-09-26
31	L	SBP	L	Antler	SPEAR	CROSSBOW		27	13	217.5	24	62.64	C_capreolus	Y	SOFT		N		173	23	12					2022-09-26
31	M	SBP	L	Antler	SPEAR	CROSSBOW		27	13	217.5	17.1429	31.9592	C_capreolus	Y	SOFT	12	N		173	23	12					2022-09-26
31	N	SBP	L	Antler	SPEAR	CROSSBOW		27	13	217.5	20	43.5	C_capreolus	Y	BONE		Y	STEP_COMPRESSION	173	23	12	STEP	1.19	4.07	2.41	2022-09-26
32	A	SBP	L	Antler	SPEAR	SPEARTHROWER	RW			221.67	30	99.7515	O_aries	Y	SOFT	22			174	21	10					2022-09-27	HAFTING DAMAGE
34	A	SBP	L	Antler	SPEAR	SPEARTHROWER	RW			214.91	30	96.7095	O_aries	Y	BONE	12.5	Y	COMPRESSION	176	24	12					2022-09-27
34	B	SBP	L	Antler	SPEAR	SPEARTHROWER	TT			214.91	15	24.1774	O_aries	N	SOIL		Y	DEFORMATION	176	24	12					2022-09-27	HAFTING DAMAGE	Y
34	C	SBP	L	Antler	SPEAR	SPEARTHROWER	TT			214.91	15	24.1774	O_aries	N	SOIL		Y	COMPRESSION	176	24	12	COMPRESSION	1.97	3.17	1.98	2022-09-27	HAFTING DAMAGE	Y
37	A	SBP	L	Antler	SPEAR	CROSSBOW		27	13	220.5	17.14	32.3892	C_capreolus	Y	SOFT	15	N		169	21	12					2022-09-26
37	B	SBP	L	Antler	SPEAR	CROSSBOW		27	13	220.5	17.1429	32.4	C_capreolus	N	SOIL		N		169	21	12		0.42	0.67	0.77	2022-09-26
40	A	SBP	L	Antler	SPEAR	SPEARTHROWER	RW			218.5	24	62.928	O_aries	Y	SOFT	42	Y	DEFORMATION	172	22	11					2022-09-27
40	B	SBP	L	Antler	SPEAR	SPEARTHROWER	RW			218.5	30	98.325	O_aries	Y	SOFT	34	Y	DEFORMATION	172	22	11					2022-09-27
40	C	SBP	L	Antler	SPEAR	SPEARTHROWER	RW			218.5	30	98.325	O_aries	N	PLASTIC_FOAM		N		172	22	11					2022-09-27
40	D	SBP	L	Antler	SPEAR	SPEARTHROWER	RW			218.5	24	62.928	O_aries	N	SOIL		N		172	22	11	COMPRESSION	4.32	3.03	2.11	2022-09-27	HAFTING DAMAGE
48	A	SBP	L	Antler	SPEAR	CROSSBOW		27	13	223.5	17.14	32.8299	C_capreolus	N	SOIL		Y	COMPRESSION	173.16	23.6	12.2					2022-09-26
48	B	SBP	L	Antler	SPEAR	CROSSBOW		27	13	223.5	20	44.7	C_capreolus	Y	BONE	16	Y	STEP	173.16	23.6	12.2					2022-09-26
48	C	SBP	L	Antler	SPEAR	CROSSBOW		27	13	223.5	17.1429	32.8408	C_capreolus	N	SOIL		N		173.16	23.6	12.2					2022-09-26
48	D	SBP	L	Antler	SPEAR	CROSSBOW		27	13	223.5	17.1429	32.8408	C_capreolus	Y	SOFT	12.3	N		173.16	23.6	12.2					2022-09-26
48	E	SBP	L	Antler	SPEAR	CROSSBOW		27	13	223.5	17.1429	32.8408	C_capreolus	Y	BONE	19	N		173.16	23.6	12.2					2022-09-26
48	F	SBP	L	Antler	SPEAR	CROSSBOW		27	13	223.5	17.1429	32.8408	C_capreolus	Y	BONE	22	N		173.16	23.6	12.2					2022-09-26	HAFTING DAMAGE
51	A	MBP	S	Bone	ARROW	BOW	JM		10	29			Gelatine	Y	GEL	29	Y	COMPRESSION	103.9	12	6.2					2023-07-26
51	B	MBP	S	Bone	ARROW	BOW	JM		10	29			Gelatine	Y	BONE	25	Y	HINGE_COMPRESSION	103.9	12	6.2	HINGE	6.08	5.88	4.07	2023-07-26	HAFTING DAMAGE
53	A	MBP	S	Bone	SPEAR	CROSSBOW		28	13	195.58	17.1429	28.7383	O_aries	Y	SOFT	22	Y	DEFORMATION	103	12.7	6.3					2022-09-27
53	B	MBP	S	Bone	SPEAR	CROSSBOW		28	13	195.58	20	39.116	O_aries	N	SOIL		Y	STEP	103	12.7	6.3					2022-09-27
53	C	MBP	S	Bone	SPEAR	CROSSBOW		28	13	195.58	20	39.116	O_aries	Y	SOFT	23	Y	STEP	103	12.7	6.3	STEP	1.07	1.56	1.49	2022-09-27
56	A	MBP	S	Bone	ARROW	CROSSBOW		13	13	26	30	11.7	O_aries	N	SOIL		N		103.5	12.6	6.8					2022-09-27
56	B	MBP	S	Bone	ARROW	CROSSBOW		13	13	26	26.6667	9.24445	O_aries	Y	BONE	7.5	N		103.5	12.6	6.8					2022-09-27	HAFTING DAMAGE
56	C	MBP	S	Bone	ARROW	CROSSBOW		13	13	26	24	7.488	O_aries	Y	BONE	9	Y	COMPRESSION	103.5	12.6	6.8					2022-09-27
56	D	MBP	S	Bone	ARROW	CROSSBOW		13	13	26	30	11.7	O_aries	N	SOIL		Y	HINGE	103.5	12.6	6.8	HINGE	10.95	7.54	5.22	2022-09-27	HAFTING DAMAGE
57	A	MBP	S	Bone	SPEAR	SPEARTHROWER	JM		10	194			Gelatine	N	SOIL		Y	TONGUE	103.4	12.8	5.3	TONGUE	0.97	1.54	1.07	2023-07-26	HAFTING DAMAGE
58	A	MBP	S	Bone	SPEAR	SPEARTHROWER	JM		10	189.6	37.5	133.312	Gelatine	Y	GEL	46.7	N		104.5	11.4	5.5					2023-07-25
58	B	MBP	S	Bone	SPEAR	SPEARTHROWER	JM		10	189.6	40	151.68	Gelatine	Y	GEL		N		104.5	11.4	5.5					2023-07-25
58	C	MBP	S	Bone	SPEAR	SPEARTHROWER	JM		10	189.6			Gelatine	N	SOIL		N		104.5	11.4	5.5					2023-07-25
58	D	MBP	S	Bone	SPEAR	SPEARTHROWER	JM		10	189.6			Gelatine	N	SOIL				104.5	11.4	5.5					2023-07-25	HAFTING DAMAGE
59	A	MBP	S	Bone	SPEAR	SPEARTHROWER	RW			199.5			O_aries	N	SOIL		N		102.2	12.2	6.6					2022-09-27
59	B	MBP	S	Bone	SPEAR	SPEARTHROWER	RW			199.5	24	57.456	O_aries	Y	BONE				102.2	12.2	6.6					2022-09-27	STUCK IN VERTEBRAE
60	A	MBP	S	Bone	ARROW	CROSSBOW		15	13	30	24	8.64	O_aries	N	SOIL		Y	TONGUE	103.2	13.1	6.9					2022-09-27
60	B	MBP	S	Bone	ARROW	CROSSBOW		15	13	30	26.6667	10.6667	O_aries	Y	SKIN		N		103.2	13.1	6.9					2022-09-27
60	C	MBP	S	Bone	ARROW	CROSSBOW		15	13	30	30	13.5	O_aries	Y	BONE				103.2	13.1	6.9					2022-09-27	STUCK IN VERTEBRAE
62	A	MBP	S	Bone	ARROW	BOW	JM		10	35	54.5455	52.0661	Gelatine	Y	GEL	33.5	N		102.9	12.6	6.7					2023-07-26
62	B	MBP	S	Bone	ARROW	BOW	JM		10	35			Gelatine	Y	BONE				102.9	12.6	6.7					2023-07-26	STUCK IN SCAPULA
63	A	MBP	S	Bone	SPEAR	SPEARTHROWER	JM		10	191	37.5	134.297	Gelatine	Y	GEL		N		103.6	11.5	5.8					2023-07-26
63	B	MBP	S	Bone	SPEAR	SPEARTHROWER	JM		10	191			Gelatine	N	SOIL		Y	STEP	103.6	11.5	5.8					2023-07-26
63	C	MBP	S	Bone	SPEAR	SPEARTHROWER	JM		10	191			Gelatine	N	SOIL		Y	HINGE_COMPRESSION	103.6	11.5	5.8	HINGE	3.94	6.37	4.11	2023-07-26	PROXIMAL_STEP
64	A	MBP	S	Bone	ARROW	BOW	JM		10	31.8	60	57.24	Gelatine	Y	GEL	13.5	N		102	11.5	6.3					2023-07-26
64	B	MBP	S	Bone	ARROW	BOW	JM		10	31.8	50	39.75	Gelatine	Y	BONE		Y	STEP_COMPRESSION	102	11.5	6.3					2023-07-26
65	A	MBP	S	Bone	ARROW	BOW	JM		10	36.1	50	45.125	Gelatine	Y	BONE	10	N		104.1	13.8	6.6					2023-07-26	HAFTING DAMAGE
66	A	MBP	S	Bone	ARROW	BOW	JM		10	32.9			Gelatine	Y	BONE				104.2	11.5	5.5					2023-07-26	STUCK IN BONE
67	A	MBP	S	Bone	SPEAR	SPEARTHROWER	JM		10	191.9	37.5	134.93	Gelatine	Y	GEL	33.5	N		103.3	13.4	6.5					2023-07-26
67	B	MBP	S	Bone	SPEAR	SPEARTHROWER	JM		10	191.9	31.5789	95.6842	Gelatine	Y	BONE		Y	STEP	103.3	13.4	6.5	STEP	12.72	8.79	4.81	2023-07-26	SPLIT FORESHAFT
68	A	MBP	S	Bone	SPEAR	SPEARTHROWER	JM		10	191.8	33.3333	106.556	Gelatine	Y	BONE		Y	HINGE_COMPRESSION	103.1	12.7	6.1	HINGE	13.96	7.65	4.79	2023-07-26	SPLIT FORESHAFT
69	A	MBP	S	Bone	SPEAR	SPEARTHROWER	JM		10	192.6			Gelatine	N	WOOD		Y	HINGE_COMPRESSION	103.4	12.7	6.3					2023-07-26
69	B	MBP	S	Bone	SPEAR	SPEARTHROWER	JM		10	192.6			Gelatine	N	SOIL		N		103.4	12.7	6.3					2023-07-26
69	C	MBP	S	Bone	SPEAR	SPEARTHROWER	JM		10	192.6			Gelatine	N	SOIL		Y	HINGE_COMPRESSION	103.4	12.7	6.3	HINGE	7.11	9.04	5.79	2023-07-26
70	A	MBP	S	Bone	SPEAR	SPEARTHROWER	JM		10	189.5			Gelatine	N	WOOD		Y	DOUBLE_STEP_COMPRESSION	102.5	12.7	5.8	STEP	2.9	5.56	3.86	2023-07-26
71	A	MBP	S	Bone	SPEAR	SPEARTHROWER	JM		10	189.2	35.2941	117.841	Gelatine	Y	GEL	40.7	N		101.2	12.1	6.2					2023-07-25
71	B	MBP	S	Bone	SPEAR	SPEARTHROWER	JM		10	189.2	40	151.36	Gelatine	N	SOIL		N		101.2	12.1	6.2					2023-07-25
71	C	MBP	S	Bone	SPEAR	SPEARTHROWER	JM		10	189.2	35.2941	117.841	Gelatine	Y	GEL	38.5	Y	COMPRESSION	101.2	12.1	6.2					2023-07-25
71	D	MBP	S	Bone	SPEAR	SPEARTHROWER	JM		10	189.2			Gelatine	N	NET				101.2	12.1	6.2					2023-07-25
71	E	MBP	S	Bone	SPEAR	SPEARTHROWER	JM		10	189.2	33.3333	105.111	Gelatine	Y	GEL	45.5	N		101.2	12.1	6.2					2023-07-25
71	F	MBP	S	Bone	SPEAR	SPEARTHROWER	JM		10	189.2	33.3333	105.111	Gelatine	Y	GEL	109.5	N		101.2	12.1	6.2					2023-07-25		Y
71	G	MBP	S	Bone	SPEAR	SPEARTHROWER	JM		10	189.2	40	151.36	Gelatine	N	SOIL		N		101.2	12.1	6.2					2023-07-25
71	H	MBP	S	Bone	SPEAR	SPEARTHROWER	JM		10	189.2	24	54.4896	Gelatine	N	SOIL		N		101.2	12.1	6.2					2023-07-25
71	I	MBP	S	Bone	SPEAR	SPEARTHROWER	JM		10	189.2			Gelatine	N	SOIL		N		101.2	12.1	6.2					2023-07-25
71	J	MBP	S	Bone	SPEAR	SPEARTHROWER	JM		15	189.2			Gelatine	N	SOIL		Y	TONGUE	101.2	12.1	6.2					2023-07-25
71	K	MBP	S	Bone	SPEAR	SPEARTHROWER	JM		10	189.2			Gelatine	N	ROCK		Y	TONGUE_COMPRESSION	101.2	12.1	6.2	TONGUE	4.08	11.71	6	2023-07-25
72	A	MBP	S	Bone	SPEAR	SPEARTHROWER	JM		10	190.3			Gelatine	N	SOIL		Y	TONGUE_COMPRESSION	101.7	12.1	6.1					2023-07-25
72	B	MBP	S	Bone	SPEAR	SPEARTHROWER	JM		10	190.3			Gelatine	N	SOIL		Y	COMPRESSION	101.7	12.1	6.1					2023-07-25
72	C	MBP	S	Bone	SPEAR	SPEARTHROWER	JM		10	190.3	37.5	133.805	Gelatine	Y	GEL	26	Y	SPLIT	101.7	12.1	6.1					2023-07-25
72	D	MBP	S	Bone	SPEAR	SPEARTHROWER	JM		10	190.3	37.5	133.805	Gelatine	Y	BONE		Y	TONGUE_HINGE	101.7	12.1	6.1	HINGE	7.75	9.55	5.58	2023-07-25
75	A	MBP	S	Bone	SPEAR	SPEARTHROWER	JM		10	194.8	37.5	136.969	Gelatine	Y	GEL	29.5	N		103.2	13.1	6.8					2023-07-25
75	B	MBP	S	Bone	SPEAR	SPEARTHROWER	JM		10	194.8			Gelatine	N	WOOD		N		103.2	13.1	6.8					2023-07-25	HAFTING DAMAGE
77	A	MBP	L	Bone	SPEAR	CROSSBOW		27	13	228.5	20	45.7	O_aries	Y	SKIN		N		174.1	25.7	10.2					2022-09-27
77	B	MBP	L	Bone	SPEAR	CROSSBOW		27	13	228.5	17.1429	33.5755	O_aries	Y	SOFT	16	N		174.1	25.7	10.2					2022-09-27
77	C	MBP	L	Bone	SPEAR	CROSSBOW		27	13	228.5	17.1429	33.5755	O_aries	Y	SOFT	18	N		174.1	25.7	10.2					2022-09-27
77	D	MBP	L	Bone	SPEAR	CROSSBOW		27	13	228.5	20	45.7	O_aries	Y	BONE	14.5	Y	HINGE	174.1	25.7	10.2					2022-09-27
83	A	MBP	L	Bone	SPEAR	CROSSBOW		28	13	225.27	20	45.054	O_aries	Y	BONE	9	N		176.4	24.6	9.6					2022-09-27
83	B	MBP	L	Bone	SPEAR	CROSSBOW		28	13	225.27	17.1429	33.1009	O_aries	Y	BONE	11.5	N		176.4	24.6	9.6					2022-09-27
83	C	MBP	L	Bone	SPEAR	CROSSBOW		28	13	225.27	15	25.3429	O_aries	N	SOIL		N		176.4	24.6	9.6					2022-09-27
83	D	MBP	L	Bone	SPEAR	CROSSBOW		28	13	225.27	17.1429	33.1009	O_aries	Y	SOFT	8	Y	STEP	176.4	24.6	9.6					2022-09-27
83	E	MBP	L	Bone	SPEAR	CROSSBOW		27	13	225.27	20	45.054	O_aries	Y	SOFT	8.5	Y	STEP_HINGE_COMPRESSION	176.4	24.6	9.6					2022-09-27
83	F	MBP	L	Bone	SPEAR	CROSSBOW		27	13	225.27	17.1429	33.1009	O_aries	Y	SOFT	10.5	Y	STEP	176.4	24.6	9.6					2022-09-27
83	G	MBP	L	Bone	SPEAR	CROSSBOW		27	13	225.27	17.1429	33.1009	O_aries	Y	SKIN		N		176.4	24.6	9.6					2022-09-27
83	H	MBP	L	Bone	SPEAR	CROSSBOW		27	13	225.27	20	45.054	O_aries	Y	BONE	13	N		176.4	24.6	9.6					2022-09-27
83	I	MBP	L	Bone	SPEAR	CROSSBOW		27	13	225.27	20	45.054	O_aries	Y	SOFT	12.5	N		176.4	24.6	9.6	STEP	3.05	2.78	2.17	2022-09-27
84	A	MBP	L	Bone	SPEAR	CROSSBOW		28	13	226.42	17.14	33.2588	O_aries	N	SOIL		N		177.6	24	9					2022-09-27
84	B	MBP	L	Bone	SPEAR	CROSSBOW		28	13	226.42	17.1429	33.2699	O_aries	N	SOIL		N		177.6	24	9					2022-09-27
84	C	MBP	L	Bone	SPEAR	CROSSBOW		28	13	226.42	17.1429	33.2699	O_aries	Y	BONE	10.5	Y	STEP_HINGE	177.6	24	9	STEP	2.18	2.62	2.16	2022-09-27	HAFTING DAMAGE
87	A	MBP	L	Bone	SPEAR	CROSSBOW		28	13	223.5	17.1429	32.8408	O_aries	N	SOIL		Y	STEP_HINGE	177.7	24	8	STEP	11.62	10.29	5.79	2022-09-27
88	A	MBP	L	Bone	SPEAR	SPEARTHROWER	TT			222.52	12	16.0214	O_aries	N	SOIL		Y	STEP	174.2	25	8.5					2022-09-27		Y
88	B	MBP	L	Bone	SPEAR	SPEARTHROWER	TT			222.52	12	16.0214	O_aries	Y	SKIN		N		174.2	25	8.5					2022-09-27		Y
88	C	MBP	L	Bone	SPEAR	SPEARTHROWER	TT			222.52	15	25.0335	O_aries	N	SOIL		Y	STEP_COMPRESSION	174.2	25	8.5					2022-09-27	HAFTING DAMAGE	Y
88	D	MBP	L	Bone	SPEAR	SPEARTHROWER	TT			222.52	15	25.0335	O_aries	N	SOIL		Y	TONGUE_COMPRESSION	174.2	25	8.5					2022-09-27		Y
88	E	MBP	L	Bone	SPEAR	SPEARTHROWER	TT			222.52	15	25.0335	O_aries	N	SOIL		Y	STEP_HINGE_COMPRESSION	174.2	25	8.5	STEP	5.6	5.16	3.5	2022-09-27	HAFTING DAMAGE	Y
89	A	MBP	L	Bone	SPEAR	CROSSBOW		27	13	221.5			C_capreolus	N	SOIL		N		176.9	25.5	7.5					2022-09-26
89	B	MBP	L	Bone	SPEAR	CROSSBOW		27	13	221.5	20	44.3	C_capreolus	Y	BONE	19	Y	TONGUE	176.9	25.5	7.5	TONGUE	1.18	2.35	1.38	2022-09-26	HAFTING DAMAGE
90	A	MBP	L	Bone	SPEAR	CROSSBOW		27	13	224.5	15	25.2563	C_capreolus	Y	SOFT	17.5	Y	TONGUE	164.6	23.4	10.5					2022-09-26
90	B	MBP	L	Bone	SPEAR	CROSSBOW		27	13	224.5	17.1429	32.9878	C_capreolus	Y	WOOD	7	Y	STEP	164.6	23.4	10.5	STEP	3.14	3.84	2.63	2022-09-26
92	A	MBP	L	Bone	SPEAR	CROSSBOW		27	13	223.5	17.1429	32.8408	C_capreolus	Y	BONE		Y	STEP	179.3	24.6	9.3					2022-09-26
92	B	MBP	L	Bone	SPEAR	CROSSBOW		27	13	223.5	17.1429	32.8408	C_capreolus	N	SOIL		N		179.3	24.6	9.3					2022-09-26
92	C	MBP	L	Bone	SPEAR	CROSSBOW		27	13	223.5	17.1429	32.8408	C_capreolus	N					179.3	24.6	9.3					2022-09-26
92	D	MBP	L	Bone	SPEAR	CROSSBOW		27	13	223.5	20	44.7	C_capreolus	Y	SOFT	10.5	Y	DOUBLE_TONGUE	179.3	24.6	9.3					2022-09-26
92	E	MBP	L	Bone	SPEAR	CROSSBOW		27	13	223.5	20	44.7	C_capreolus	N	SOIL		N		179.3	24.6	9.3					2022-09-26
92	F	MBP	L	Bone	SPEAR	CROSSBOW		27	13	223.5	17.1429	32.8408	C_capreolus	Y	BONE	10.5	N		179.3	24.6	9.3					2022-09-26
92	G	MBP	L	Bone	SPEAR	CROSSBOW		27	13	223.5	17.1429	32.8408	C_capreolus	Y	BONE	10.5	Y	COMPRESSION	179.3	24.6	9.3					2022-09-26
92	H	MBP	L	Bone	SPEAR	CROSSBOW		27	13	223.5	17.1429	32.8408	C_capreolus	Y	BONE	13.5	Y	COMPRESSION	179.3	24.6	9.3					2022-09-26
92	I	MBP	L	Bone	SPEAR	CROSSBOW		27	13	223.5	20	44.7	C_capreolus	N	SOIL		N		179.3	24.6	9.3					2022-09-26
92	J	MBP	L	Bone	SPEAR	CROSSBOW		27	13	223.5	20	44.7	C_capreolus	Y	SOFT	26	N		179.3	24.6	9.3					2022-09-26
92	K	MBP	L	Bone	SPEAR	CROSSBOW		27	13	223.5	17.1429	32.8408	C_capreolus	Y	SOFT	56.2	N		179.3	24.6	9.3					2022-09-26
92	L	MBP	L	Bone	SPEAR	CROSSBOW		27	13	223.5	17.1429	32.8408	C_capreolus	Y	SOFT	27.5	N		179.3	24.6	9.3					2022-09-26
92	M	MBP	L	Bone	SPEAR	CROSSBOW		27	13	223.5	20	44.7	C_capreolus	Y	BONE	25	N		179.3	24.6	9.3					2022-09-26
92	N	MBP	L	Bone	SPEAR	CROSSBOW		27	13	223.5	20	44.7	C_capreolus	Y	BONE	29	N		179.3	24.6	9.3					2022-09-26
95	A	MBP	L	Bone	SPEAR	CROSSBOW		28	13	225.38	20	45.076	O_aries	Y	SKIN		Y	TONGUE_COMPRESSION	174.5	24.1	9					2022-09-27
95	B	MBP	L	Bone	SPEAR	CROSSBOW		28	13	225.38	20	45.076	O_aries	Y	BONE	5	Y	STEP_HINGE	174.5	24.1	9	STEP	2.16	5.08	3.8	2022-09-27
98	A	MBP	L	Bone	SPEAR	SPEARTHROWER	TT			225.5	13.33	20.0344	O_aries	N	SOIL		Y	STEP_HINGE	173.17	23.6	8.1					2022-09-27		Y
98	B	MBP	L	Bone	SPEAR	SPEARTHROWER	TT			225.5	15	25.3688	O_aries	Y	SKIN		N		173.17	23.6	8.1					2022-09-27	HAFTING DAMAGE	Y
IV2	A	MBP		Ivory	SPEAR	CROSSBOW		27	13		17.1429		O_aries	Y	BONE		N									2022-09-27		Y
IV2	B	MBP		Ivory	SPEAR	CROSSBOW		27	13		17.1429		O_aries	N	SOIL		N									2022-09-27		Y
IV2	C	MBP		Ivory	SPEAR	CROSSBOW		27	13		17.1429		O_aries	Y	SOFT	13	N									2022-09-27		Y
IV2	D	MBP		Ivory	SPEAR	CROSSBOW		27	13				O_aries	N	SOIL		Y	HINGE								2022-09-27		Y
IV3	A	MBP		Ivory	SPEAR	CROSSBOW		27	13		17.1429		O_aries	Y	SOFT		N									2022-09-27		Y
IV3	B	MBP		Ivory	SPEAR	SPEARTHROWER	RW		12		24		O_aries	Y	BONE		Y	STEP								2022-09-27		Y
